# Supplementary material for: Pro-phagocytic function and structural basis of GPR84 signaling
Source: Nat Commun. 2023 Sep 14;14:5706. doi: 10.1038/s41467-023-41201-0 (PMC10502086; doi:10.1038/s41467-023-41201-0)
Supplement: Supplementary file 4 — Source Data [file 41467_2023_41201_MOESM4_ESM.xlsx]

## Sheet: Fig. 1a
		For graphpad B6 = 0.02 ug/ml
		with B6
[6-OAU]	ctrl	0	0.0001	0.001	0.01	0.1	1	10
Rep1	4.02385	10.4322	21.283	32.5046	26.9601	28.337	22.6838	18.8519
Rep2	6.55738	18.0825	22.5081	31.1588	36.9889	30.3569	27.2133	21.3905
Rep3	7.58	21.1873	32.2196	32.4589	30.4954	35.5675	28.061	24.0156

## Sheet: Fig. 1b
Control (Macropages plus cancer cells)	BH (anti-CD47 atibody)	6-OAU	GLPG +6-OAU	PTX+6-OAU	GLPG	PTX
0.203519	30.6033	45.0794	38.0482	32.0805	31.9328	34.3849
-1.48044	32.7895	55.2422	38.9049	39.2299	33.3804	26.4968
3.01011	27.6786	44.8431	32.3759	39.9389	32.7304	36.8369

## Sheet: Fig.1c
	Phagocytosis (%)
	Ctrl	43.3212	44.5798	46.3662
	Ctrl+6-OAU	70.6456	68.4125	68.6561
	GPR84KD	40.8039	40.8039	37.7994
	GPR84KD+6-OAU	37.4746	45.067	35.6476

## Sheet: Fig. 3b
	Figure 3B left
	n1														n2															n3 (representative graph)
		GPR84-WT		C11A		Y332W		G117A		G117D		K126A			GPR84-WT		C11A		Y332W		G117A		G117D		K126A		Y332A			GPR84-WT		C11A		Y332W		G117A		G117D		K126A		Y332A
	-11	495	449	359	329	326	327	521	530	347	264	538	581		240	251	188	186	233	260	274	294	240	239	238	248	167	207		344	388	342	287	269	280	427	445	295	215	452	427	180	218
	-10	533	532	327	329	308	331	624	639	269	280	585	607		223	267	159	215	209	279	254	256	240	263	250	242	232	229		433	449	302	287	251	256	439	523	244	229	470	480	181	209
	-9.5	600	546	866	322	298	497	739	1118	271	274	1025	623		247	253	544	198	264	738	261	564	235	256	798	241	234	958		508	481	401	282	289	500	579	1020	220	243	616	577	192	513
	-9	604	581	338	334	345	321	749	798	260	277	688	710		253	213	187	155	237	175	234	248	228	252	243	255	204	212		494	535	294	291	288	268	601	616	218	218	570	539	182	193
	-8.5	626	702	364	313	367	341	929	922	245	249	866	814		223	240	212	175	245	220	266	244	197	251	280	212	188	197		596	587	360	289	277	268	540	659	225	219	656	621	182	208
	-8	865	895	316	313	330	347	1592	1122	288	279	1008	1043		238	214	202	200	276	255	641	291	262	233	258	233	843	234		810	741	311	279	281	288	1163	886	282	234	741	732	657	195
	-7.5	1200	1242	315	339	385	360	2064	1420	277	300	1178	1136		207	258	178	177	256	199	725	265	216	236	250	218	713	188		761	972	349	301	303	317	1537	1147	255	250	1004	977	581	203
	-7	1704	1699	342	365	480	455	1833	2029	355	324	1723	1836		265	263	186	185	226	227	352	404	256	244	263	272	237	316		1464	1216	336	298	365	362	1430	1609	326	265	1377	1124	199	221
	-6.5	2211	2435	371	394	696	644	2593	2436	367	359	2294	2309		329	309	172	234	259	261	306	375	274	215	243	298	254	220		2058	1894	406	382	488	531	1857	1859	340	305	1709	1722	211	198
	-6	3086	2994	413	459	1030	1060	2880	2804	431	452	2854	2916		311	319	191	166	253	258	410	893	225	245	315	321	227	720		2689	2617	549	443	779	806	2291	2320	420	382	2180	2196	208	206
	-5.5	3764	3481	512	520	2078	1850	3307	3522	688	655	3357	3329		336	353	160	200	786	317	442	491	260	251	366	360	238	306		2300	2485	531	492	1540	1353	2631	2751	562	535	2395	2651	196	223
	-5	4188	3933	648	652	2829	2936	3318	3466	931	953	3659	3587		342	309	142	181	281	376	412	428	225	270	297	380	228	192		3623	3337	604	592	2132	2098	2745	2820	773	728	2621	2875	179	174
		n4													n5
		GPR84-WT		C11A		Y332W		G117A		G117D		K126A			GPR84-WT		K126A		Y332A
	-11	225	192	202	200	193	190	209	221	183	166	220	235		200	184	163	182	191	196
	-10	177	176	197	193	183	182	200	209	175	168	235	231		197	229	220	223	166	180
	-9.5	183	185	491	191	187	346	232	504*	171	166	604	221		207	349	232	398	192	555
	-9	179	196	188	193	181	180	226	229	157	171	235	256		278	549	270	258	187	184
	-8.5	192	204	230	205	182	186	241	254	163	172	283	258		266	814	297	259	187	232
	-8	209	197	210	211	177	213	660	271	153	185	243	272		315	440	361	361	445	198
	-7.5	235	237	189	209	191	187	623	332	179	163	310	356		395	431	492	469	524	189
	-7	262	266	189	198	199	192	472	447	197	169	393	435		625	566	672	607	169	462
	-6.5	353	328	207	214	207	218	606	566	209	183	582	594		823	826	928	971	202	202
	-6	499	509	197	219	260	286	744	753	174	186	722	751		1002	818	1203	1194	190	224
	-5.5	733	666	217	241	454	399	992	966	229	215	1004	940		1287	1204	1373	1398	223	259
	-5	918	879	250	240	577	536	1101	1118	424	256	1211	1015
	Figure 3B right
		n1															n2
		WT		F101A		S169A		R172K		H352A		F335A		W360A			WT		F101A		S169A		R172K		F335A		H352A		W360A			GPR84-WT		GPR84-R172A		GPR84-R172K
	-4.5	11194	12037	8030	8698	3130	2957	2149	2214	2010	1892	2216	2204	4324	4896		11239	11095	13621	13530	6564	6201	7413	7526	6696	6013	1382	1447	8530	8816		8489	8261	3009	3019	3349	3423
	-5	10875	10852	5815	6402	2077	1903	1850	1997	1773	1688	2005	2028	4104	4644		11202	11190	12116	12329	4703	4638	5750	5330	4234	4403	1308	1366	8240	8294		8293	8515	2138	2158	2637	2589
	-5.5	6918	6755	2790	2793	1459	1502	1112	1124	1555	1702	1714	1666	3303	3304		10185	10094	9864	9459	2925	2972	3524	3699	2790	2830	1078	1218	7076	7283		8039	9168	1368	3109	1757	2908
	-6	6323	5881	2585	2798	1387	1608	1147	1105	1578	1608	1733	1825	3133	3003		9275	8728	6250	6797	2098	1836	2197	2667	2102	2128	954	1353	5701	5988		7310	7402	1113	1056	1216	1200
	-6.5	2623	2666	1430	1527	1517	1501	969	1071	1478	1481	1714	1788	2568	2744		6889	6722	3844	3797	1617	1956	1653	1841	1714	1864	777	960	4847	4624		6030	6074	885	844	889	879
	-7	2382	2280	1532	1518	1568	1369	967	955	1405	1553	1697	1696	2531	2131		5016	4999	2611	2621	1452		1475	1423	1803	1682	855	721	4236	4163		4426	4527	781	762	731	763
	-7.5	1443	1408	1343	1324	1509	1487	936	944	1395	1344	1749	1757	2749	2324		2640	2662	1746	1790	1372	1386	1353	1295	1732	1682	847	852	3659	3567		2869	2730	787	777	708	715
	-8	1226	1412	1262	1333	1493	1485	948	910	1417	1350	1885	1875	2759	2518		2507	2313	1723	1699	1383	1386	1350	1409	1637	1700	848	911	3536	3580		1924	1858	746	787	669	722
	-8.5	1198	1145	1373	1266	1472	1472	914	901	1362	1421	2017	1856	2665	2560		1274	1305	1534	1434	1367	1373	1390	1525	1638	1647	928	857	3354	3215		1249	1342	767	811	675	1503
	-9	778	1216	1217	1322	1565	1523	899	1972	1336	1300	1900	3057	2698	2690		1667	1618	1568	1632	1337	1346	1407	3069	1637	3143	934	919	3293	3395		1063	1094	731	806	913	734
	-10	1214	1181	1183	1324	1474	1423	857	586	1326	1369	1862	1955	2783	2549		1350	1286	1626	1452	1283	1296	1431	1404	1581	1633	841	895	3344	3353		1014	973	780	832	637	709
	-11	1209	1350	1290	1383	1420	1386	815	867	1472	1310	1401	1625	2431	2502																	1048	936	737	732	732	670
		n4							n5
		GPR84-WT		GPR84-R172A		GPR84-R172K			GPR84-WT		GPR84-R172A		GPR84-R172K
	-4.5	8515	8747	3168	3075	4362	4528		8567	8454	2865	2774	2980	2955
	-5	8598	8315	2115	2232	3494	3542		8572	8483	1948	1928	2230	2251
	-5.5	8176	9223	1367	2592	2407	3665		8134	9392	1253	2325	1603	2766
	-6	7613	7534	1012	1035	1574	1619		7371	7160	848	902	1138	1113
	-6.5	6367	6253	819	837	1142	1053		6053	6030	748	762	720	839
	-7	4817	4761	809	805	860	894		4543	4487	715	726	675	629
	-7.5	3029	2948	782	779	809	751		2855	2953	694	647	634	629
	-8	2034	2004	778	772	762	850		1912	1930	674	701	583	665
	-8.5	1453	1483	731	787	781	869		1342	1342	644	760	575	743
	-9	1157	1229	764	794	747	811		1165	1190	678	714	613	574
	-10	1086	1132	770	776	755	728		1016	1068	682	690	584	582
	-11	1078	1048	774	766	775	807		1061	1026	693	660	610	595

## Sheet: Supplementary Figure 3a
3H-38								3H-140
n=1 (representative graph)	cpm							n=1 (representative graph)	cpm
WT	349	367	304	158	153	186		WT	1850	1761	1138	1046
C11A	94	94	112	135	140	112		C11A	1220	1314	1503	1471
F101A	185	171	147	100	148	124		F101A	1741	1292	1343	1307
G117A	366	452	355	156	175	161		G117A	2042	2167	1252	1343
G117D	282	269	314	166	155	137		G117D	1828	1849	1443	1266
K126A	426	437	400	175	316	139		K126A	2300	2326	1343	1367
S169A	333	396	316	156	143	153		S169A	2295	2432	1393	1555
R172A	415	574	454	122	128	167		R172A	1981	1844	1029	1149
R172K	509	468	578	133	121	169		R172K	2998	2454	1431	1340
Y332A	92	114	99	129	104	126		Y332A	1507	1556	1538	1668
Y332W	179	155	184	191	172	180		Y332W	1542	1319	1809	1573
F335A	297	305	415	120	114	150		F335A	1864	1494	1497	1616
H352A	152	129	106	108	119	136		H352A	1522	1624	1442	1660
W360A	186	134	231	105	161	173		W360A	1128	1580	1349	1474
n=2	cpm							n=2	cpm
WT	435	429	354	113	122	158		WT	2244	2619	1859	1629
C11A	155	159	168	165	140	163		C11A	1496	1655	1846	1831
F101A	447	170	114	93	150	146		F101A	1115	1047	1164	1187
G117A	306	403	315	132	161	154		G117A	1905	2174	1486	1474
G117D	213	201	219	126	158	154		G117D	2089	2028	1571	1650
K126A	394	427	389	159	295	146		K126A	2684	2541	1559	1648
S169A	311	298	273	201	173	164		S169A	2300	2302	1545	1325
R172A	336	360	299	114	106	146		R172A	2045	2407	1041	1054
R172K	372	328	460	111	107	140		R172K	3020	2148	1340	1282
Y332A	118	137	142	148	159	104		Y332A	1421	1528	1736	1795
Y332W	139	116	127	139	134	167		Y332W	1393	1526	1352	1317
F335A	359	352	500	133	100	179		F335A	1686	1461	1149	1032
H352A	178	139	120	99	104	136		H352A	1328	1330	1100	1278
W360A	211	176	335	129	251	163		W360A	1916	1299	1275	1286
n=3	cpm							n=3	cpm
WT	529	682	444	160	150	183		WT	1319	1296	674	649
C11A	100	113	109	145	144	125		C11A	844	816	847	898
F101A	233	157	116	112	153	161		F101A	1513	1182	1148	1245
G117A	528	466	604	180	184	290		G117A	1105	1122	596	601
G117D	438	410	320	178	220	282		G117D	1457	1382	1220	1278
K126A	354	368	504	188	172	258		K126A	1465	1361	846	775
S169A	360	354	354	397	222	148		S169A	1244	1335	592	534
R172A	535	542	430	118	118	180		R172A	1166	1251	667	714
R172K	452	438	596	123	106	161		R172K	1640	1173	660	645
Y332A	102	104	121	153	120	145		Y332A	1159	1140	1057	1140
Y332W	123	101	101	152	137	160		Y332W	1232	1244	1039	1241
F335A	278	273	454	125	104	176		F335A	1020	1186	1099	1190
H352A	165	119	131	97	108	127		H352A	1104	893	1173	1137
W360A	167	150	248	112	195	145		W360A	1015	685	651	652
